# Supplementary material for: A spatiotemporal natural-human database to evaluate road development impacts in an Amazon trinational frontier
Source: Sci Data. 2019 Jun 17;6:93. doi: 10.1038/s41597-019-0093-7 (PMC6572834; doi:10.1038/s41597-019-0093-7)
Supplement: Supplementary file 1 — Download metadata file [file 41597_2019_93_MOESM1_ESM.zip]

Archive with 5 entries (5 files):
- a_Munoz491A_human.txt
- a_Munoz491A_natural.txt
- a_Munoz491A_stationary.txt
- s_Munoz491A_study.txt
- i_Investigation.txt
