# Supplementary material for: A spatiotemporal natural-human database to evaluate road development impacts in an Amazon trinational frontier
Source: Sci Data. 2019 Jun 17;6:93. doi: 10.1038/s41597-019-0093-7 (PMC6572834; doi:10.1038/s41597-019-0093-7)
Supplement: Supplementary file 1 — Download metadata file [file 41597_2019_93_MOESM1_ESM.zip › a_Munoz491A_stationary.txt]

Sample Name	Protocol REF	Assay Name	Raw Data File	Comment[Data Repository]	Comment[Data Record Accession]	Comment[Data Record URI]
peru data	Stationary variables	peru data contribution to Stationary data	Stationary/	Open Science Framework	doi:10.17605/OSF.IO/VE46X	https://doi.org/10.17605/OSF.IO/VE46X
brazil data	Stationary variables	brazil data contribution to Stationary data	Stationary/	Open Science Framework	doi:10.17605/OSF.IO/VE46X	https://doi.org/10.17605/OSF.IO/VE46X
bolivia data	Stationary variables	bolivia data contribution to Stationary data	Stationary/	Open Science Framework	doi:10.17605/OSF.IO/VE46X	https://doi.org/10.17605/OSF.IO/VE46X
