# Supplementary material for: A spatiotemporal natural-human database to evaluate road development impacts in an Amazon trinational frontier
Source: Sci Data. 2019 Jun 17;6:93. doi: 10.1038/s41597-019-0093-7 (PMC6572834; doi:10.1038/s41597-019-0093-7)
Supplement: Supplementary file 1 — Download metadata file [file 41597_2019_93_MOESM1_ESM.zip › s_Munoz491A_study.txt]

Source Name	Characteristics[geographical location]	Term Source REF	Term Accession Number	Characteristics[environment type]	Term Source REF	Term Accession Number	Protocol REF	Sample Name	Factor Value[spatial resolution]	Factor Value[country]	Factor Value[community]	Factor Value[date]	Factor Value[temporal resolution]
Peru	Peru	GAZ	GAZ:00002932	forest ecosystem	ENVO	ENVO:01001243	Data collection and compilation	peru data
Brazil	Brazil	GAZ	GAZ:00002828	forest ecosystem	ENVO	ENVO:01001243	Data collection and compilation	brazil data
Bolivia	Bolivia	GAZ	GAZ:00002511	forest ecosystem	ENVO	ENVO:01001243	Data collection and compilation	bolivia data
