# Supplementary material for: A spatiotemporal natural-human database to evaluate road development impacts in an Amazon trinational frontier
Source: Sci Data. 2019 Jun 17;6:93. doi: 10.1038/s41597-019-0093-7 (PMC6572834; doi:10.1038/s41597-019-0093-7)
Supplement: Supplementary file 1 — Download metadata file [file 41597_2019_93_MOESM1_ESM.zip › i_Investigation.txt]

# Investigation File generated for Scientific Data with Investigation File Authoring Tool version 0.1.0 on 03/06/2019 - This metadata file is CC0
ONTOLOGY SOURCE REFERENCE
Term Source Name	GAZ	ENVO	ERO	OBI	EFO	NCIT	IDO
Term Source File	http://data.bioontology.org/ontologies/GAZ	http://data.bioontology.org/ontologies/ENVO	http://data.bioontology.org/ontologies/ERO	http://data.bioontology.org/ontologies/OBI	http://data.bioontology.org/ontologies/EFO	http://data.bioontology.org/ontologies/NCIT	http://data.bioontology.org/ontologies/IDO
Term Source Version	$Revision: 1.512 $	2013-08-02	2013-08-02	2014-08-18	3.6.0	17.06d	2017-11-03
Term Source Description	Gazetteer	Environment Ontology	Eagle-I Research Resource Ontology	Ontology for Biomedical Investigations	Experimental Factor Ontology	National Cancer Institute Thesaurus	Infectious Disease Ontology
INVESTIGATION
Investigation Identifier
Investigation Title
Investigation Description
Investigation Submission Date
Investigation Public Release Date
INVESTIGATION PUBLICATIONS
Investigation PubMed ID
Investigation Publication DOI
Investigation Publication Author List
Investigation Publication Title
Investigation Publication Status
Investigation Publication Status Term Accession Number
Investigation Publication Status Term Source REF
INVESTIGATION CONTACTS
Investigation Person Last Name
Investigation Person Mid Initials
Investigation Person First Name
Investigation Person Address
Investigation Person Phone
Investigation Person Fax
Investigation Person Email
Investigation Person Affiliation
Investigation Person Roles
Investigation Person Roles Term Accession Number
Investigation Person Roles Term Source REF
STUDY
Study Identifier	10.1038/s41597-019-0093-7
Study Title	A spatiotemporal natural-human database to evaluate road development impacts in an Amazon trinational frontier
Study Submission Date	06/09/2018
Study Public Release Date	17/06/2019
Study Description	https://www.nature.com/articles/s41597-019-0093-7
Study File Name	s_Munoz491A_study.txt
Comment[Subject Keywords]	""
Comment[Manuscript Licence]	CC BY-4.0
Comment[Experimental Metadata Licence]	CC0
Comment[Supplementary Information File Name]
Comment[Supplementary Information File Type]
Comment[Supplementary Information File URL]
Comment[Data Repository]	Open Science Framework
Comment[Data Record Accession]	doi:10.17605/OSF.IO/VE46X
Comment[Data Record URI]	https://doi.org/10.17605/OSF.IO/VE46X
STUDY DESIGN DESCRIPTORS
Study Design Type	data integration objective	biodiversity assessment objective	stimulus or stress design
Study Design Type Term Accession Number	ERO:0100092	OBI:0001969	http://www.ebi.ac.uk/efo/EFO_0001762
Study Design Type Term Source REF	ERO	OBI	EFO
STUDY PUBLICATIONS
Study PubMed ID	""	""	""	""	""
Study Publication DOI	doi:10.1007/s10113-011-0233-x	doi:10.1016/j.heliyon.2018.e00721	doi:10.1177/0309133311399492	doi:10.1016/j.biocon.2015.08.024	doi:10.3390/rs3051047
Study Publication Author List	""	""	""	""	""
Study Publication Title	""	""	""	""	""
Study Publication Status	published	published	published	published	published
Study Publication Status Term Accession Number					
Study Publication Status Term Source REF					
STUDY FACTORS
Study Factor Name	spatial resolution	country	date	temporal resolution	community
Study Factor Type	Resolution	geographic location	temporal_interval	Resolution	geographic location
Study Factor Type Term Accession Number	NCIT:C75906	GAZ:00000448	http://www.ifomis.org/bfo/1.1/span#TemporalInterval	NCIT:C75906	GAZ:00000448
Study Factor Type Term Source REF	NCIT	OBI	IDO	NCIT	OBI
STUDY ASSAYS
Study Assay Measurement Type	Homo sapiens	Biophysical Process	snapshot data
Study Assay Measurement Type Term Accession Number	NCBITaxon:9606	NCIT:C19986	""
Study Assay Measurement Type Term Source REF	OBI	NCIT	""
Study Assay Technology Type	survey method	digital curation	digital curation
Study Assay Technology Type Term Accession Number	ERO:0001320	OBI:0302914	OBI:0302914
Study Assay Technology Type Term Source REF	ERO	OBI	OBI
Study Assay Technology Platform	""	""	""
Study Assay File Name	a_Munoz491A_human.txt	a_Munoz491A_natural.txt	a_Munoz491A_stationary.txt
STUDY PROTOCOLS
Study Protocol Name	Data collection and compilation	Human variables	Biophysical variables	Stationary variables
Study Protocol Type	data collection method	data transformation	data transformation	data transformation
Study Protocol Type Term Accession Number	ERO:0001932	OBI:0200000	OBI:0200000	OBI:0200000
Study Protocol Type Term Source REF	ERO	ERO	ERO	ERO
Study Protocol Description				
Study Protocol URI	""	""	""	""
Study Protocol Version				
Study Protocol Parameters Name	""	""	""	""
Study Protocol Parameters Name Term Accession Number	""	""	""	""
Study Protocol Parameters Name Term Source REF	""	""	""	""
Study Protocol Components Name	""	""	""	""
Study Protocol Components Type	""	""	""	""
Study Protocol Components Type Term Accession Number	""	""	""	""
Study Protocol Components Type Term Source REF	""	""	""	""
STUDY CONTACTS
Study Person Last Name	Klarenberg	Muñoz-Carpena	Perz	Baraloto	Marsik	Southworth	Zhu
Study Person First Name	Geraldine	Rafael	Stephen	Christopher	Matthew	Jane	Likai
Study Person Mid Initials
Study Person Email	""	carpena@ufl.edu	""	""	""	""	""
Study Person Phone
Study Person Fax
Study Person Address
Study Person Affiliation	Department of Wildlife Ecology and Conservation, University of Florida, Gainesville, Florida, USA	Department of Agricultural and Biological Engineering, University of Florida, Gainesville, Florida, USA	Department of Sociology and Criminology & Law, University of Florida, Gainesville, Florida, USA	International Center for Tropical Botany, Department of Biological Sciences, Florida International University, Miami, Florida, USA	Integrated Data Repository, Clinical and Translational Science Institute and UF Health, University of Florida, Gainesville, Florida, USA	Department of Geography, University of Florida, Gainesville, Florida, USA	Shandong Provincial Key Laboratory of Water and Soil Conservation & Environmental Protection, College of Resources and Environment, Linyi University, Linyi, China
Study Person Roles
Study Person Roles Term Accession Number
Study Person Roles Term Source REF
Comment[Study Person ORCID]	0000-0001-7490-1571	0000-0003-2838-1514	""	""	""	""	""
Comment[Funder]
Comment[FundRef ID]
Comment[Funder Term Source REF]
Comment[Grant Identifier]
